# Supplementary material for: Physiological Characteristics of Sunburn Peel after Apple Debagged
Source: Molecules. 2022 Jun 11;27(12):3775. doi: 10.3390/molecules27123775 (PMC9229340; doi:10.3390/molecules27123775)
Supplement: Supplementary file 1 [file molecules-27-03775-s001.zip]

Archive with 1 entries (1 files):
- molecules-1738573-supplementary.pdf
